# Supplementary material for: Digital Health Strategies in Heart Failure: Effects of Telemedicine and Remote Monitoring on Clinical Outcomes—A Systematic Review and Meta-Analysis
Source: J Clin Med. 2026 May 18;15(10):3880. doi: 10.3390/jcm15103880 (PMC13207727; doi:10.3390/jcm15103880)
Supplement: Supplementary file 1 [file jcm-15-03880-s001.zip]

Archive with 1 entries (1 files):
- jcm-4322650-supplementary.pdf
